# Supplementary material for: Polyphasic Characterisation of Microbiota Associated with Sant’Agostino Table Olives Flavoured with Foeniculum vulgare
Source: Foods. 2025 Oct 29;14(21):3689. doi: 10.3390/foods14213689 (PMC12610113; doi:10.3390/foods14213689)
Supplement: Supplementary file 1 [file foods-14-03689-s001.zip]

Archive with 1 entries (1 files):
- foods-3949187-supplementary.pdf
